# Supplementary material for: Remote Outcomes with Poly-ε-Caprolactone Aortic Grafts in Rats
Source: Polymers (Basel). 2023 Nov 2;15(21):4304. doi: 10.3390/polym15214304 (PMC10649699; doi:10.3390/polym15214304)
Supplement: Supplementary file 1 [file polymers-15-04304-s001.zip]

Archive with 1 entries (1 files):
- polymers-2667818-supplementary.pdf
